# Supplementary material for: A long non-coding RNA Leat1 mediates the hormone responsiveness of EfnB2 during male urogenital development
Source: Commun Biol. 2025 Dec 15;9:57. doi: 10.1038/s42003-025-09322-y (PMC12800023; doi:10.1038/s42003-025-09322-y)
Supplement: Supplementary file 4 — Supplementary Data [file 42003_2025_9322_MOESM4_ESM.xlsx]

## Sheet: Figure 1
Figure 1. Leat1 expression
Male (n=5)
Embryonic stage	12.5	13.5	14.5	15.5	16.5	17.5	18.5
	1.21186	5.64901	2.44864	1.71533	3.07445	3.80805	4.5884
	0.03936	2.96812	8.01181	1.87675	0.869817	1.15571	3.62788
	0.060901	7.51061	1.68755	2.12888	2.25991	1.39092	1.72797
	0.552759	5.95344	3.74626	1.16871	3.70508	5.15237	1.18439
	3.9965	4.48966	6.83759	1.62004	1.96026	1.16687	3.55362
Mean	1.17228	5.31417	4.54637	1.70194	2.3739	2.53478	2.93645
SEM	0.737572	0.759239	1.23435	0.158753	0.485241	0.823238	0.637105
Female (n=5)
Embryonic stage	12.5	13.5	14.5	15.5	16.5	17.5	18.5
	0.0248169	0.927675	1.30128	0.520039	0.162519	1.49211	0.0591657
	0.56828	0.177892	1e-06	0.244861	0.943214	1.47805	0.0265045
	1.08382	1e-06	4.72737	0.792112	0.00685668	1.42639	0.0335679
	4.17541	2.41995	1.20504	0.228619	0.00766104	1.44319	0.0124152
	0.00203281	6.78428	3.6817	0.474825	1.03096	1.45561	0.0398148
Mean	1.17087	2.06196	2.18308	0.452091	0.430242	1.45907	0.0342936
SEM	0.777095	1.25532	0.872332	0.103352	0.229511	0.0117988	0.00771027

## Sheet: Figure 2
Figure 2i
AGD
AGD (mm)/(body weight (g))^1/3
WT	Het	Mut
5.08345	5.24556	4.25618
5.80984	4.85455	4.5646
4.8992	5.3	4.14564
5.14578	5.44975	4.42814
5.84718	5.11278	3.6299
5.40366	5.43039	3.1571
4.93192	5.38881	5.36658
5.50062	5.50627
5.00983	5.36916
4.97453
4.81808

## Sheet: Figure 3
Figure 3c EphrinB2 expression
Embryonic stage	12.5	13.5	14.5	15.5	16.5	17.5	18.5
WT	0.486684	0.884225	1.68453	0.9815	0.524324	1.12559	1.70091
n=4	1.18725	0.930202	1.4291	1.20241	1.95436	1.34006	1.46077
	1.58262	1.93996	2.20769	1.24102	1.77619	1.61918	1.63331
	0.862949	3.41907	1.36645	1.26003	2.36669	1.68578	1.4717
Mean	1.02988	1.79336	1.67194	1.17124	1.65539	1.44265	1.56667
SEM	0.233312	0.594138	0.191371	0.0643723	0.396783	0.129526	0.0596482
Mut	0.723503	0.916686	0.87656	0.675079	1.06592	0.773063	0.535578
n=4	0.764021	0.963265	0.603766	0.740952	1.10133	0.729308	1.51782
	0.495979	0.456051	1.17323	0.689401	0.822386	0.839064	0.718307
	0.0117373	1.25816	0.871839	0.859993	0.813395	0.831364	1.22706
Mean	0.49881	0.898541	0.881348	0.741356	0.950759	0.7932	0.999692
SEM	0.172741	0.165742	0.116318	0.0419988	0.0770731	0.0258966	0.226336

## Sheet: Figure 4
Figure 4
Figure 4a	Leat1 negative Cumate negative	Leat1 positive Cumate negative	Leat1 negative Cumate positive	Leat1 positive Cumate positive
n=3	0	138.4	0	2652.7
	0	156.76	0	2509
	0	53.0326	0	1409
Mean	0	116.064	0	2190.23
SEM	0	31.9584	0	392.814
Figure 4b	Leat1 negative Cumate negative	Leat1 positive Cumate negative	Leat1 negative Cumate positive	Leat1 positive Cumate positive
n=3	1.59498	2.95334	0.355217	6.01562
	0.327616	1.27199	1.87445	8.33443
	1.11601	3.16545	0.777538	3.96256
Mean	1.01287	2.46359	1.0024	6.1042
SEM	0.369474	0.598939	0.452749	1.26283
Figure 4d	IgG	V5
n=3	0	238.984
	0	434.465
	0	193.488
Mean	0	288.979
SEM	0	73.9191
Figure 4e	Neg	V5 EfnB2
n=3	1	0.75
	1	0.81
	1	0.96
Mean	1	0.84
SEM	0	0.06245
Figure 4f	TM3-Leat1	TM3-EfnB2-Leat1
n=3	1	0.856668
	1	0.344171
	1	0.284127
Mean	1	0.494989
SEM	0	0.181668

## Sheet: Figure 5
Figure 5
Fig 5a WT	Leat1	EfnB2	Ctgf
EE2	0.24	1.23	0.76
normalised to control	0.38	0.36	1.13
	0.55	0.21	2.91
	0.53	0.46	2.56
	1.36	0.77	3.72
Mean	0.612	0.606	2.216
SEM	0.195228	0.180959	0.555037
Fig 5b Mut	EfnB2	Ctgf
EE2	1.3	1.54
normalised to control	1.6	1.28
	0.23	0.53
	1.19	1.71
	1.73	3.58
Mean	1.21	1.728
SEM	0.263761	0.505049

## Sheet: Figure 6
Figure 6
Individual data points
Fig 6a	Patient ID	CPM
Leat1	1	0.06
	2	0.06
	3	0.433333
	4	1.28667
	5	0.906667
	6	0.526667
	7	0.13
	8	0.646667
	9	0.6
Fig 6b
Efnb2	1	100.885
	2	145.575
	3	104.867
	4	144.248
	5	65.4867
	6	138.053
	7	142.92
	8	181.858
	9	138.938

## Sheet: Supp Fig 1
Supp Fig 1
SFig 1d	Cytoplasmic
	Hprt	Leat1
	31.5117	33.1736
	31.2274	32.9
	31.914	33.5334
Mean	31.551	33.2023
SEM	0.199176	0.18342
	Nuclear
	Hprt	Leat1
	34.1804	UNDETERMINED
	33.8196	UNDETERMINED
	33.3414	UNDETERMINED
Mean	33.7805	#DIV/0!
SEM	0.242994	#DIV/0!

## Sheet: Supp Fig 2
Supp Figure 2
Supp Fig 2b
Testis	WT	Het	Mut
Testis weight (g)/(body weight (g))^1/3	0.0696731	0.0674477	0.0642085
	0.053642	0.0631092	0.0644376
	0.0593216	0.0625	0.0359071
	0.0698994	0.0686967	0.0652181
	0.0639472	0.0625004	0.0344266
	0.05908	0.0273663	0.0241946
	0.035242	0.0307112	0.0716578
	0.0627988	0.0383461
	0.0635929	0.0705309
	0.0621816
	0.0699696
Epididymis	WT	Het	Mut
Epididymis weight (g)/(body weight (g))^1/3	0.028258	0.026837	0.0357453
	0.0245928	0.0382296	0.0325439
	0.0246436	0.0237333	0.0280075
	0.0268592	0.0267079	0.0411376
	0.0327171	0.0320323	0.028645
	0.027968	0.0235436	0.0264895
	0.0267826	0.0344614	0.0414747
	0.0304499	0.0375166
	0.0347151	0.0414957
	0.0324746
	0.0278958
Seminal Vesicles	WT	Het	Mut
Seminal vesicle weight (g)/(body weight (g))^1/3	0.114527	0.0697829	0.0847912
	0.0947401	0.0697842	0.0743861
	0.0879494	0.072	0.0825863
	0.103808	0.0612252	0.0654522
	0.0733432	0.0847242	0.0788394
	0.0753238	0.0746678	0.0638305
	0.0796947	0.089532	0.0930621
	0.0730142	0.113571
	0.075405	0.116376
	0.0610956
	0.0859276

## Sheet: Supp Fig 3
Supp Fig 3
Figure 3a EfnB2 expression
Embryonic stage	12.5	13.5	14.5	15.5	16.5	17.5	18.5
WT	0.486684	0.884225	1.68453	0.9815	0.524324	1.12559	1.70091
n=4	1.18725	0.930202	1.4291	1.20241	1.95436	1.34006	1.46077
	1.58262	1.93996	2.20769	1.24102	1.77619	1.61918	1.63331
	0.862949	3.41907	1.36645	1.26003	2.36669	1.68578	1.4717
Mean	1.02988	1.79336	1.67194	1.17124	1.65539	1.44265	1.56667
SEM	0.233312	0.594138	0.191371	0.0643723	0.396783	0.129526	0.0596482
WT female
n=4	0.421906	0.962177	0.39761	0.614946	0.483214	0.673593	0.821433
	2.41665	1.54016	0.99282	1.6627	0.680493	0.699852	0.24666
	1.86713	0.252932	1.99958	0.258323	0.761201	0.967046	0.285919
	0.946311	0.0908879	0.619586	2.15563	0.586138	0.37551	0.0654722
Mean	1.413	0.71154	1.0024	1.1729	0.627762	0.679	0.354871
SEM	0.448481	0.334784	0.354352	0.442853	0.0600093	0.120948	0.162762
Supp Fig 3c EfnB2 expression at 14.5 in WT, Het and Mut Leat1 embryos
Genotype	14.5 WT	14.5 Het	14.5 Mut
	1.31	1.02	0.98
	1.22	2.1	0.45
	1.1	1.91	0.5
	2.29	1.29	0.31
Mean	1.48	1.58	0.56
SEM	0.273404	0.25446	0.145659
